# Supplementary material for: Free amino acid and acylcarnitine values in Ursus americanus Pallas 1780 (black bear) from Northeastern Mexico
Source: PLoS One. 2023 Feb 3;18(2):e0272979. doi: 10.1371/journal.pone.0272979 (PMC9897576; doi:10.1371/journal.pone.0272979)
Supplement: S1 Table — (XLSX) [file pone.0272979.s002.xlsx]

## Sheet: Black bear
DATE	STATE	MUNICIPALITY	LOCALITY	COORDINATES		EARRING		SEX	WEIGHT	AGE	MEASUREMENTS (CM)
											FORELEG			HIND LEG			Head	Neck	Chest	Total length	Shoulder height	Ear		Tusk		Jaw opening		Baculum	Testicles			Lactation	Estro	Teat
				X	Y	Number	Color				LENGHT	WIDTH	CLAW	LENGHT	WIDTH	CLAW						Long	Width	Upper	Lower	Upper	Lower		Long	Width	Circumference			Long	Width	Color
06/17/2019	Coahuila	Saltillo	Hotel El Morillo	293515	2.79312e+06	804261	Orange	Male	52	2	15	10.5	3	20	23	2	55.5	54	82	142	74	12	9.2	3.5	2.4	5.5	4.3	10	8.5	9.5	21	-	-	-	-	-
06/21/2019	Coahuila	Saltillo	Derramadero (Metalsa)	289270	2.79615e+06	804262	Orange	Male	48	2	11	11.5	2.5	18	10.3	2	50	48	76	130	66	13.5	9	2.5	2.8	5	4.5	10	12	13	26	-	-	-	-	-
08/13/2019	Coahuila	Arteaga	Planta del Desierto	359224	2.79337e+06	804738	Orange	Male	111	3	15	10	3	21.5	13	3	37	63	100	187	61	8.5	14.5	2.8	3.5	6	4.5	18	10	9	20	-	-	-	-	-
08/29/2019	Coahuila	Saltillo	Hotel El Morillo	293515	2.79312e+06	80474	Orange	Male	106	3	16	12	3.5	20	11.5	3	66	67	100	81	53	11	10	3.5	2.5	7	6	12	9	9	24	-	-	-	-	-
2019-03-09	Nuevo Leon	Monterrey	Prepa Tec Valle alto	374428	2.82854e+06	21	Yellow	Female	76	8	15.5	9.5	3	17	9.5	2.5	55.5	55	104	150	70	12	7	3	2	6	4	-	-	-	-	Yes	-	1.5	1	Black
09/14/2019	Nuevo Leon	Santa Catarina	Parque eolico	335471	2.84243e+06	26	Blue	Male	35	4	7.5	8.5	3	15.5	7.5	1.8	40	33	54.8	109	51.5	7	10	2.5	1.5	4.5	3	10.5	3.5	4.5	7	-	-	-	-	-
09/30/2019	Nuevo Leon	Galeana	Ejido San Juaquin	348416	2.76471e+06	804265	Orange	Male	80	8	10	11	3.3	18	10	2.8	57	53.5	86.5	156	65	13.5	9.5	3.7	2.4	8.7	5	15.5	9	8	17	-	-	-	-	-
2019-10-10	Coahuila	General cepeda	Ejido El Nogal	255607	2.79966e+06	1	Red	Female	66	3	10	9	3	15	8	3	58	52	90	-	80	11	8	3	2.7	5.5	4	-	-	-	-	Yes	-	2.5	3	Dark
2019-10-10	Coahuila	General cepeda	Ejido El Nogal	255607	2.79966e+06	2	Red	Male	18.5	1	7.5	7.5	2.3	-	-	-	43.5	34.5	51	-	49	8.5	8	1	0.9	3.8	3.3	-	-	-	-	-	-	-	-	-
